# Supplementary material for: Effects of Dietary Fiber Fermentation and Protein Digestion Properties on Growth Performance and Microbial Metabolites in Weaned Pigs
Source: Animals (Basel). 2025 Jun 5;15(11):1669. doi: 10.3390/ani15111669 (PMC12153613; doi:10.3390/ani15111669)
Supplement: Supplementary file 1 [file animals-15-01669-s001.zip]

Archive with 1 entries (1 files):
- animals-3632516-supplementary.pdf
